# Supplementary material for: Prevalence and risk factors for overweight horses at premises in Sweden assessed using official animal welfare control data
Source: Acta Vet Scand. 2016 Oct 20;58(Suppl 1):61. doi: 10.1186/s13028-016-0242-3 (PMC5073806; doi:10.1186/s13028-016-0242-3)
Supplement: Supplementary file 1 — Additional file 1: Table S1. Premises characteristics associated with overweight horses. [file 13028_2016_242_MOESM1_ESM.xlsx]

## Sheet: Sheet1
Additional Table 1 – Premises characteristics associated with overweight horses
Univariable analysis of premises characteristics associated with non-compliance against checkpoint 8, where the inspector reported at least one horse as overweight, adjusted for clustering on premises.
Variable	Compliant	Non-compliant	OR (95% CI)	p-value
Regions
Småland, Gotland and Öland	1495	3	Ref
Stockholm	463	7	7.53 (1.84, 30.78)	0.005
East Middle Sweden	1810	15	4.13 (1.10, 15.48)	0.035
South Sweden	1474	9	3.04 (0.82, 11.26)	0.096
West Sweden	3331	26	3.89 (1.14, 13.26)	0.03
North Middle Sweden	1505	7	2.32 (0.57, 9.51)	0.243
Middle Norrland	616	2	1.62 (0.27, 9.70)	0.598
Upper Norrland	524	5	4.76 (1.02, 22.22)	0.047
Human popn density (/km2/100)a	-	-	1.40 (1.04, 1.87)	0.025
Horses per human popn (/1000)a	-	-	0.98 (0.96, 1.00)	0.036
Horse popn density (/km2)a	-	-	1.14 (0.99, 1.32)	0.077
Number of horses on sitea	-	-	0.85 (0.77, 0.93)	0.001
Number of animal speciesa	-	-	1.07 (0.93, 1.22)	0.358
Number of activitiesa	-	-	0.91 (0.67, 1.24)	0.562
Animals prohibited on premises	262	5	3.05 (0.58, 15.94)	0.186
Activities conducted on premises
Grazing	32	1	4.82 (0.61, 38.32)	0.137
Poultry keeping	686	3	0.65 (0.20, 2.09)	0.474
Professional establishmentb	2731	1	0.04 (0.01, 0.31)	0.002
Keeps hobby horses	8007	53	1.03 (0.56, 1.92)	0.915
Meat production	2215	22	1.73 (0.98, 3.08)	0.061
Milk production	320	1	0.47 (0.06, 3.42)	0.456
Keeps companion animals	2251	21	1.59 (0.86, 2.96)	0.142
a Number of compliant and non-compliant inspections are not reported for continuous variables.
b Holds an operating permit under 16§ of the Swedish Animal Welfare Act, for “… any person who, on a professional basis or on a substantial scale: 1. keeps, breeds, supplies or sells pet animals or receives pet animals for boarding or feeding; 2. keeps, breeds, supplies or sells horses or receives horses for boarding or feeding or uses horses in a riding school business; or 3. breeds fur animals.”
