# Supplementary material for: Prevalence and risk factors for overweight horses at premises in Sweden assessed using official animal welfare control data
Source: Acta Vet Scand. 2016 Oct 20;58(Suppl 1):61. doi: 10.1186/s13028-016-0242-3 (PMC5073806; doi:10.1186/s13028-016-0242-3)
Supplement: Supplementary file 2 — Additional file 2: Table S2. Inspection characteristics associated with overweight horses. [file 13028_2016_242_MOESM2_ESM.xlsx]

## Sheet: Sheet1
Additional Table 2 - Inspection characteristics associated with overweight horses
Univariable analysis of inspection characteristics associated with non-compliance against checkpoint 8, where the inspector reported at least one horse as overweight, adjusted for clustering on premises.
Variable		Compliant	Non-compliant	OR (95% CI)	p-value
Control type
	normal	2543	10	Ref
	notification	4581	40	2.22 (1.12, 4.40)	0.022
	monitoring	2099	23	2.79 (1.35, 5.76)	0.006
	application	2066	1	0.12 (0.02, 0.96)	0.046
Not notified of inspection		7526	63	2.86 (1.58, 5.17)	0.001
Year
	2010	2356	14	Ref
	2011	3237	22	1.14 (0.56, 2.32)	0.709
	2012	3032	27	1.50 (0.73, 3.09)	0.272
	2013	2664	11	0.69 (0.31, 1.57)	0.381
	p for trend				0.623
Season
	Winter	2887	11	Ref
	Spring	3144	21	1.75 (0.82, 3.76)	0.15
	Summer	2262	23	2.67 (1.22, 5.83)	0.014
	Autumn	2996	19	1.66 (0.78, 3.57)	0.19
