# Supplementary material for: Prevalence and risk factors for overweight horses at premises in Sweden assessed using official animal welfare control data
Source: Acta Vet Scand. 2016 Oct 20;58(Suppl 1):61. doi: 10.1186/s13028-016-0242-3 (PMC5073806; doi:10.1186/s13028-016-0242-3)
Supplement: Supplementary file 3 — Additional file 3: Table S3. Resource- and management-based characteristics associated with overweight horses. [file 13028_2016_242_MOESM3_ESM.xlsx]

## Sheet: Sheet1
Additional Table 3 – Resource- and management-based characteristics associated with overweight horses
Univariable analysis of resource- and management-based characteristics (checkpoints) associated with non-compliance against checkpoint 8 where the inspector reported at least one horse as overweight, adjusted for clustering on premises.
Checkpoint			CP-8 compliance due to overweight horse(s)		OR (95% CI)	p-value
#	Description	Variable	Yes	No
1	All horses have horse passports	Passports
		Compliant	3849	5
		Non-compliant	968	11	8.75 (2.94, 26.01)	<0.001
3	The workforce is sufficient and has the appropriate skills, knowledge and professional competence	Personnel
		Compliant	8326	40
		Non-compliant	523	12	4.78 (2.50, 9.13)	<0.001
4	Daily maintenance is carried by all horses	Maintenance
		Compliant	9838	57
		Non-compliant	178	4	3.88 (1.41, 10.66)	0.009
5	The requirement of additional supervision is fulfilled	Supervision
		Compliant	5966	28
		Non-compliant	96	2	4.44 (1.03, 19.20)	0.046
6	Daily maintenance is done by automated systems and devices	Automated system
		Compliant	3721	3
		Non-compliant	18	0	-	-
7	The hooves are regularly inspected and maintained	Hoof condition
		Compliant	8858	36
		Non-compliant	1295	35	6.65 (4.08, 10.83)	<0.001
9	The horses are kept satisfactorily clean	Cleanliness
		Compliant	10655	66
		Non-compliant	255	2	1.27 (0.30, 5.26)	0.745
10	The ban on equipment that gives the animal an electric shock is met	Electric shock
		Compliant	6591	32
		Non-compliant	46	1	4.48 (0.64, 31.55)	0.132
11	Horses need for social contact is met	Social contact
		Compliant	10306	62
		Non-compliant	528	5	1.57 (0.62, 3.99)	0.339
12	Sick and injured animals treated appropriately. Animals that need special care can be attended to in a designated area	Sick animals
		Compliant	6646	19
		Non-compliant	711	23	11.32 (5.82, 21.99)	<0.001
13	There are records for at least 5 years of animals treated with prescription drugs and the number of deaths in the herd	Vet records
		Compliant	2099	3
		Non-compliant	142	2	9.85 (1.63, 59.54)	0.013
14	Space for horses is under current measurement regulations	Space
		Compliant	6694	26
		Non-compliant	887	7	2.03 (0.93, 4.46)	0.077
15	Ceiling height where horses are kept or temporarily tied up is 1.5 x withers, but not less than 2.2 m	Ceiling height
		Compliant	6185	24
		Non-compliant	1295	5	1.00 (0.37, 2.65)	0.992
16	The requirements around the tethering of horses are met	Tethering
		Compliant	4618	18
		Non-compliant	213	2	2.41 (0.59, 9.82)	0.22
17	Objects or substances that may harm the horses are kept inaccessible to them	Harmful objects
		Compliant	7392	28
		Non-compliant	1238	17	3.63 (1.97, 6.68)	<0.001
18	The requirements for the design of the interior of facilities regarding injury risks, etc. are met	Interior design
		Compliant	5321	12
		Non-compliant	2794	30	4.76 (2.29, 9.91)	<0.001
19	Floor and ground surfaces have a smooth, non-slip surface	Floor surface
		Compliant	7558	36
		Non-compliant	269	2	1.56 (0.37, 6.58)	0.544
20	The demands on the horse's equipment are met	Equipment
		Compliant	3647	8
		Non-compliant	64	1	7.12 (0.88, 57.97)	0.066
21	In farms where horses are kept in the cold season, all horses simultaneously be given space in the stall	Shelter
		Compliant	7184	33
		Non-compliant	427	5	2.55 (1.00, 6.47)	0.049
22	The requirements of fire protection and emergency response during outages are met	Emergency
		Compliant	4164	9
		Non-compliant	179	2	5.17 (1.11, 24.15)	0.037
23	The place has acceptable air quality and a stable climate	Air quality
		Compliant	6193	24
		Non-compliant	748	3	1.03 (0.31, 3.44)	0.955
25	Lighting is such that enforcement of the horses can always be done without difficulty	Lighting
		Compliant	7433	28
		Non-compliant	93	2	5.71 (1.32, 24.63)	0.02
26	The requirement for natural light / lighting is met	Natural light
		Compliant	7747	34
		Non-compliant	171	0	-	-
27	Noise in the stables acceptable level and frequency	Noise levels
		Compliant	6242	28
		Non-compliant	17	0	-	-
28	Feeding and water systems are designed, sized and positioned	Feed/water system
		Compliant	8363	44
	to permit a peaceful and natural intake of feed and water	Non-compliant	193	3	2.95 (0.90, 9.67)	0.073
29	The animals are fed quality feed that ensures adequate, comprehensive and	Quality feed
		Compliant	8485	29
	balanced nutrition	Non-compliant	631	23	10.66 (6.37, 17.86)	<0.001
30	The requirements for water supply and water quality are met	Quality water
		Compliant	8878	45
		Non-compliant	340	10	5.80 (2.71, 12.42)	<0.001
31	Stalls are cleaned and mucked out in a way that provides a good hygiene and good animal health	Stall hygiene
		Compliant	7216	25
		Non-compliant	690	11	4.60 (2.35, 9.03)	<0.001
32	Resting areas are kept clean and dry, and are adapted to the species and climate in the stable	Bedding area
		Compliant	7240	27
		Non-compliant	1000	10	2.68 (1.26, 5.70)	0.01
33	The requirements for bedding quality and the use of bedding in the resting areas are met	Bedding quality
		Compliant	6896	22
		Non-compliant	1005	10	3.12 (1.42, 6.85)	0.005
34	The requirements regarding the horses exercise and turnout are met	Exercise
		Compliant	9633	61
		Non-compliant	447	3	1.06 (0.33, 3.43)	0.923
35	The requirements for pasture, exercise areas, ground surfaces, herding routes, unrestricted movement and fencing are met	Pasture
		Compliant	7862	42
		Non-compliant	1558	17	2.04 (1.14, 3.67)	0.017
36	The requirements for maintaining animals outdoors are met	Outdoors
		Compliant	3237	16
		Non-compliant	850	10	2.38 (1.06, 5.36)	0.036
39	The requirement for the breeding and foaling do not mean difficult births or other suffering followed	Breeding
		Compliant	1604	3
		Non-compliant	17	0	-	-
40	The requirements surrounding areas for foaling are met	Foaling area
		Compliant	1823	6
		Non-compliant	26	1	11.69 (1.45, 94.21)	0.021
42	Is there a permit held under 16 § of the Swedish Animal Welfare Act, for breeding, sale etc.	Permit
		Compliant	1873	1
		Non-compliant	1594	8	9.40 (1.14, 77.44)	0.037
CP # corresponds to the control point number from the horse checklist. CPs with incomplete records (CP-2, 43-45) or with less than 10 occurrences of non-compliance (CP-24, -37, -38) were omitted from this univariable analysis.
